# Supplementary material for: Mcm2 promotes stem cell differentiation via its ability to bind H3-H4
Source: eLife. 2022 Nov 10;11:e80917. doi: 10.7554/eLife.80917 (PMC9681210; doi:10.7554/eLife.80917)
Supplement: Figure 2—source data 2. — Pou5f1 and Nanog protein levels in wild type (WT) and Mcm2-2A embryonic stem cells (ESCs) and neural precursor cells (NPCs). [file elife-80917-fig2-data2.zip › Figure 2-source data 2.xlsx]

## Sheet: Sheet1
Figure 2-source data 2: Oct4 and Nanog protein levels in WT and Mcm2-2A ESCs and NPCs.
	Figure 2D
