# Supplementary material for: Mcm2 promotes stem cell differentiation via its ability to bind H3-H4
Source: eLife. 2022 Nov 10;11:e80917. doi: 10.7554/eLife.80917 (PMC9681210; doi:10.7554/eLife.80917)
Supplement: Figure 2—source data 3. — pWPXL and pWPXL-Mcm2 expression in wild type (WT) and Mcm2-2A embryonic stem (ES) cells. [file elife-80917-fig2-data3.zip]

Archive with 4 entries (4 files):
- Figure 2-source data 3-full plot.tif
- __MACOSX/._Figure 2-source data 3-full plot.tif
- Figure 2-source data 3.xlsx
- __MACOSX/._Figure 2-source data 3.xlsx
