# Supplementary material for: Mcm2 promotes stem cell differentiation via its ability to bind H3-H4
Source: eLife. 2022 Nov 10;11:e80917. doi: 10.7554/eLife.80917 (PMC9681210; doi:10.7554/eLife.80917)
Supplement: Figure 2—source data 3. — pWPXL and pWPXL-Mcm2 expression in wild type (WT) and Mcm2-2A embryonic stem (ES) cells. [file elife-80917-fig2-data3.zip › Figure 2-source data 3.xlsx]

## Sheet: Sheet1
Figure 2-source data 3: Pwpxl and Pwpxl-Mcm2 expression in WT and Mcm2-2A ES cells.
Figure 2E
