# Supplementary material for: Mcm2 promotes stem cell differentiation via its ability to bind H3-H4
Source: eLife. 2022 Nov 10;11:e80917. doi: 10.7554/eLife.80917 (PMC9681210; doi:10.7554/eLife.80917)
Supplement: Figure 2—figure supplement 2—source data 1. — pWPXL-Asf1a expression and Asf1a KO detection in wild type (WT) and Mcm2-2A embryonic stem (ES) cells. [file elife-80917-fig2-figsupp2-data1.zip]

Archive with 6 entries (6 files):
- Figure 2-figure supplement 2-source data 1-full plot1.tif
- __MACOSX/._Figure 2-figure supplement 2-source data 1-full plot1.tif
- Figure 2-figure supplement 2-source data 1-full plot2.tif
- __MACOSX/._Figure 2-figure supplement 2-source data 1-full plot2.tif
- Figure 2-figure supplement 2-source data 1.xlsx
- __MACOSX/._Figure 2-figure supplement 2-source data 1.xlsx
