# Supplementary material for: Mcm2 promotes stem cell differentiation via its ability to bind H3-H4
Source: eLife. 2022 Nov 10;11:e80917. doi: 10.7554/eLife.80917 (PMC9681210; doi:10.7554/eLife.80917)
Supplement: Figure 2—figure supplement 2—source data 1. — pWPXL-Asf1a expression and Asf1a KO detection in wild type (WT) and Mcm2-2A embryonic stem (ES) cells. [file elife-80917-fig2-figsupp2-data1.zip › Figure 2-figure supplement 2-source data 1.xlsx]

## Sheet: Sheet1
Figure 2-figure supplement 2-source data 1: Pwpxl-Asf1a expression and Asf1a KO detection in WT and Mcm2-2A ES cells.
Figure 2-figure supplement 2A							Figure 2-figure supplement 2G
