# Supplementary material for: Mcm2 promotes stem cell differentiation via its ability to bind H3-H4
Source: eLife. 2022 Nov 10;11:e80917. doi: 10.7554/eLife.80917 (PMC9681210; doi:10.7554/eLife.80917)
Supplement: Figure 4—source data 1. — H3K4me3, H3K27me3, Ezh2, Mcm2, Pou5f1, and Nanog protein levels in wild type (WT) and Mcm2-2A embryonic stem cells (ESCs) and neural precursor cells (NPCs). [file elife-80917-fig4-data1.zip]

Archive with 4 entries (4 files):
- Figure 4-source data 1.xlsx
- Figure4-source data1-full blot1.tif
- Figure4-source data1-full blot2.tif
- Figure4-source data1-full blot3.tif
