# Supplementary material for: Mcm2 promotes stem cell differentiation via its ability to bind H3-H4
Source: eLife. 2022 Nov 10;11:e80917. doi: 10.7554/eLife.80917 (PMC9681210; doi:10.7554/eLife.80917)
Supplement: Figure 4—source data 1. — H3K4me3, H3K27me3, Ezh2, Mcm2, Pou5f1, and Nanog protein levels in wild type (WT) and Mcm2-2A embryonic stem cells (ESCs) and neural precursor cells (NPCs). [file elife-80917-fig4-data1.zip › Figure 4-source data 1.xlsx]

## Sheet: Sheet1
Figure4-source data1: H3K4me3, H3K27me3, Ezh2, Mcm2, Oct4 and Nanog protein levels in WT and Mcm2-2A ESCs and NPCs.
Figure 4A
